# Supplementary material for: Pro-Inflammatory Cytokine Priming and Purification Method Modulate the Impact of Exosomes Derived from Equine Bone Marrow Mesenchymal Stromal Cells on Equine Articular Chondrocytes
Source: Int J Mol Sci. 2023 Sep 16;24(18):14169. doi: 10.3390/ijms241814169 (PMC10531906; doi:10.3390/ijms241814169)
Supplement: Supplementary file 1 [file ijms-24-14169-s001.zip]

Archive with 2 entries (2 files):
- ijms-2596183-supplementary.pdf
- ijms-2596183-Video S1.avi
